# Supplementary material for: Potential of Fermented Food-Derived Lactiplantibacillus Cell-Free Supernatants to Control Staphylococcus aureus Growth and Biofilm Development
Source: Int J Mol Sci. 2026 Jan 12;27(2):760. doi: 10.3390/ijms27020760 (PMC12841026; doi:10.3390/ijms27020760)
Supplement: Supplementary file 1 [file ijms-27-00760-s001.zip]

Archive with 3 entries (3 files):
- Table S3.docx
- Table S1.xlsx
- Table S2.xlsx
