# Supplementary material for: Potential of Fermented Food-Derived Lactiplantibacillus Cell-Free Supernatants to Control Staphylococcus aureus Growth and Biofilm Development
Source: Int J Mol Sci. 2026 Jan 12;27(2):760. doi: 10.3390/ijms27020760 (PMC12841026; doi:10.3390/ijms27020760)
Supplement: Supplementary file 1 [file ijms-27-00760-s001.zip › Table S1.xlsx]

## Sheet: Sheet1
Gene	Protein / Product	Functional Category	Locus tag
clpB	Chaperone protein ClpB	Acid stress	ABG773_09115
clpC	ATP-dependent Clp protease ATP-binding subunit ClpC	Asid stress / Heat stress	ABG773_13160
dltD	Protein DltD	Acid stress	ABG773_08725
dltC	D-alanine--poly(phosphoribitol) ligase subunit 2 [EC:6.1.1.13]	Acid stress	ABG773_08720
dltC	D-alanine--poly(phosphoribitol) ligase subunit 2 [EC:6.1.1.13]	Acid stress	ABG773_11350
dnaJ	Chaperone protein DnaJ	Acid stress/ bile resistance/temperature	ABG773_08695
dps	DNA protection during starvation protein	Bile resistance	ABG773_04125
dps	DNA protection during starvation protein	Bile resistance	ABG773_16185
dps	DNA protection during starvation protein	Bile resistance	ABG773_16225
glf	UDP-galactopyranose mutase	Bile resistance	ABG773_12390
glpF	Glycerol uptake facilitator	Osmotic stress	ABG773_00630
glpF	Glycerol uptake facilitator	Osmotic stress	ABG773_01460
glpF	Glycerol uptake facilitator	Osmotic stress	ABG773_01720
glpF	Glycerol uptake facilitator	Osmotic stress	ABG773_03070
glpF	Glycerol uptake facilitator	Osmotic stress	ABG773_12460
glpF	Glycerol uptake facilitator	Osmotic stress	ABG773_16060
lspA	Lipoprotein signal peptidase	Adhesion	ABG773_09620
luxS	S-ribosylhomocysteine lyase	Acid stress/ bile resistance/temperature	ABG773_14195
msrB	Peptide methionine sulfoxide reductase MsrB	Oxidative stress	ABG773_09400
opuC	Glycine betaine/carnitine/choline transport system permease protein OpuCB	Osmotic stress	ABG773_10370
opuBD	osmoprotectant transport system permease protein	Osmotic stress	ABG773_10365
opuBD	osmoprotectant transport system permease protein	Osmotic stress	ABG773_10375
plsC	1-acylglycerol-3-phosphate O-acyltransferase	Acid stress	ABG773_08535
recA	Protein RecA	Acid stress	ABG773_07430
srtA	Sortase A	Bile resistance/Adhesion	ABG773_00200
srtA	Sortase A	Bile resistance/Adhesion	ABG773_15425
htpX	heat shock protein HtpX	Temperature stress	ABG773_00190
hrcA	heat-inducible transcriptional repressor	Temperature stress	ABG773_08680
HSP20	HSP20 family protein	Temperature stress	ABG773_01630
HSP20	HSP20 family protein	Temperature stress	ABG773_03350
HSP20	HSP20 family protein	Temperature stress	ABG773_06020
ctsR	transcriptional regulator of stress and heat shock response	Temperature stress	ABG773_13165
cspA	cspA; cold shock protein	Cold stress	ABG773_02085
cspA	cspA; cold shock protein	Cold stress	ABG773_02180
cspA	cspA; cold shock protein	Cold stress	ABG773_12550
cspA	cspA; cold shock protein	Cold stress	ABG773_13265
nhaC	Na+:H+ antiporter, NhaC family	Acid stress	ABG773_01360
nhaC	Na+:H+ antiporter, NhaC family	Acid stress	ABG773_03400
ppaC	manganese-dependent inorganic pyrophosphatase	Bile resistance	ABG773_09395
cfa	cyclopropane-fatty-acyl-phospholipid synthase	Bile resistance	ABG773_04065
cfa	cyclopropane-fatty-acyl-phospholipid synthase	Bile resistance	ABG773_09955
gpr	L-glyceraldehyde 3-phosphate reductase	Adhesion	ABG773_01295
gpr	L-glyceraldehyde 3-phosphate reductase	Adhesion	ABG773_02830
fnr	ferredoxin/flavodoxin—NADP+ reductase	Antioxidant	ABG773_06320
nrdH	glutaredoxin-like protein NrdH	Antioxidant	ABG773_14535
mntH	manganese transport protein	Antioxidant	ABG773_01060
mntH	manganese transport protein	Antioxidant	ABG773_04655
mntH	manganese transport protein	Antioxidant	ABG773_12000
mntB	manganese transport system permease protein	Antioxidant	ABG773_12840
mntC	manganese transport system substrate-binding protein	Antioxidant	ABG773_12835
ndh	NADH:quinone reductase (non-electrogenic)	Antioxidant	ABG773_00885
ndh	NADH:quinone reductase (non-electrogenic)	Antioxidant	ABG773_12955
msrA	peptide-methionine (S)-S-oxide reductase	Antioxidant	ABG773_08800
msrA	peptide-methionine (S)-S-oxide reductase	Antioxidant	ABG773_09405
msrB	peptide-methionine (R)-S-oxide reductase	Antioxidant	ABG773_09400
msrC	L-methionine (R)-S-oxide reductase	Antioxidant	ABG773_07320
dltD	D-alanine transfer protein	Immunomodulation	ABG773_08725
dltC	D-alanine--poly(phosphoribitol) ligase subunit	Immunomodulation	ABG773_08720
dltC	D-alanine--poly(phosphoribitol) ligase subunit	Immunomodulation	ABG773_11350
dltB	membrane protein involved in D-alanine export	Immunomodulation	ABG773_08715
zntA	Zn2+/Cd2+-exporting ATPase	Ionic and heavy metal stress resistance	ABG773_03080
zntA	Zn2+/Cd2+-exporting ATPase	Ionic and heavy metal stress resistance	ABG773_16055
corA	magnesium transporter	Ionic and heavy metal stress resistance	ABG773_06380
corA	magnesium transporter	Ionic and heavy metal stress resistance	ABG773_07975
tpx	thioredoxin-dependent peroxiredoxin	Antioxidant	ABG773_07340
lepA	Elongation factor 4	Stress adaptation	ABG773_08730
lepA	Elongation factor 5	Stress adaptation	ABG773_08730
dltA	D‐alanine‐‐D‐alanyl carrier protein ligase	Acid stress	ABG773_08710
uvrA	UvrABC system protein A	Acid stress	ABG773_04945
uvrA	UvrABC system protein A	Acid stress	ABG773_14200
pepO	Endopeptidase PepO	Bile resistance	ABG773_03035
clpE	ATP‐dependent Clp protease, ATP‐ binding subunit ClpE	Bile resistance	ABG773_12160
clpL	ATP-dependent Clp protease	Proteases	ABG773_02495
opuA	ABC-type proline/glycine betaine transport system, ATPase component	Osmotic stress	ABG773_00650
opuA	ABC-type proline/glycine betaine transport system, ATPase component	Osmotic stress	ABG773_10380
mntA	manganese/zinc transport system ATP-binding protein	Oxidative stress	ABG773_12845
pgl	cytochrome cd1-nitrite reductase-like	Nitrite stress	ABG773_07920
arlS	Two-component sensor histidine kinase	Acid and bile tolerance	ABG773_10655
kup	Potassium transporter Kup	Acid and bile tolerance	ABG773_00155
kup	Potassium transporter Kup	Acid and bile tolerance	ABG773_03635
kup	Potassium transporter Kup	Acid and bile tolerance	ABG773_15010
kup	Potassium transporter Kup	Acid and bile tolerance	ABG773_15745
ptsI	Phosphoenolpyruvate--protein phosphotransferase	Acid and bile tolerance	ABG773_12145
ackA	Acetate kinase	Acid and bile tolerance	ABG773_00900
ackA	Acetate kinase	Acid and bile tolerance	ABG773_01275
ackA	Acetate kinase	Acid and bile tolerance	ABG773_07680
fabH	3-oxoacyl-ACP synthase	Acid and bile tolerance	ABG773_10090
fabH	3-oxoacyl-ACP synthase	Acid and bile tolerance	ABG773_14715
pgm	Phosphoglycerate mutase family protein	Acid and bile tolerance	ABG773_14240
murA	Cell wall formation	Cell wall formation or adhesion	ABG773_00220
murA	Cell wall formation	Cell wall formation or adhesion	ABG773_07185
mapA	Hydrolase, Collagen-binding protein	Adhesions	ABG773_01410
mapA	Hydrolase, Collagen-binding protein	Adhesions	ABG773_09825
