# Supplementary material for: Potential of Fermented Food-Derived Lactiplantibacillus Cell-Free Supernatants to Control Staphylococcus aureus Growth and Biofilm Development
Source: Int J Mol Sci. 2026 Jan 12;27(2):760. doi: 10.3390/ijms27020760 (PMC12841026; doi:10.3390/ijms27020760)
Supplement: Supplementary file 1 [file ijms-27-00760-s001.zip › Table S2.xlsx]

## Sheet: Sheet1
Gene	Protein / Product	Functional Category	Locus tag
clpC	ATP-dependent Clp protease ATP-binding subunit ClpC	Asid stress / Heat stress	ABG774_04485
dltD	Protein DltD	Acid stress	ABG774_00235
dltC	D-alanine--poly(phosphoribitol) ligase subunit 2 [EC:6.1.1.13]	Acid stress	ABG774_00230
dltC	D-alanine--poly(phosphoribitol) ligase subunit 2 [EC:6.1.1.13]	Acid stress	ABG774_02725
dnaJ	Chaperone protein DnaJ	Acid stress/ bile resistance/temperature	ABG774_00205
dps	DNA protection during starvation protein	Bile resistance	ABG774_10850
glf	UDP-galactopyranose mutase	Bile resistance	ABG774_03555
glf	UDP-galactopyranose mutase	Bile resistance	ABG774_03825
glf	UDP-galactopyranose mutase	Bile resistance	ABG774_15630
glf	UDP-galactopyranose mutase	Bile resistance	ABG774_15760
glpF	Glycerol uptake facilitator	Osmotic stress	ABG774_03830
glpF	Glycerol uptake facilitator	Osmotic stress	ABG774_07260
glpF	Glycerol uptake facilitator	Osmotic stress	ABG774_08135
glpF	Glycerol uptake facilitator	Osmotic stress	ABG774_08390
lspA	Lipoprotein signal peptidase	Adhesion	ABG774_01200
luxS	S-ribosylhomocysteine lyase	Acid stress/ bile resistance/temperature	ABG774_05505
msrB	Peptide methionine sulfoxide reductase MsrB	Oxidative stress	ABG774_00980
opuC	Glycine betaine/carnitine/choline transport system permease protein OpuCB	Osmotic stress	ABG774_01935
opuBD	osmoprotectant transport system permease protein	Osmotic stress	ABG774_01930
opuBD	osmoprotectant transport system permease protein	Osmotic stress	ABG774_01940
plsC	1-acylglycerol-3-phosphate O-acyltransferase	Acid stress	ABG774_00050
recA	Protein RecA	Acid stress	ABG774_13910
srtA	Sortase A	Bile resistance/Adhesion	ABG774_06775
htpX	heat shock protein HtpX	Temperature stress	ABG774_06765
hrcA	heat-inducible transcriptional repressor	Temperature stress	ABG774_00190
HSP20	HSP20 family protein	Temperature stress	ABG774_08300
HSP20	HSP20 family protein	Temperature stress	ABG774_09935
HSP20	HSP20 family protein	Temperature stress	ABG774_12690
ctsR	transcriptional regulator of stress and heat shock response	Temperature stress	ABG774_04490
cspA	cspA; cold shock protein	Cold stress	ABG774_03900
cspA	cspA; cold shock protein	Cold stress	ABG774_04590
cspA	cspA; cold shock protein	Cold stress	ABG774_08685
cspA	cspA; cold shock protein	Cold stress	ABG774_15515
cspA	cspA; cold shock protein	Cold stress	ABG774_15560
nhaC	Na+:H+ antiporter, NhaC family	Acid stress	ABG774_08040
nhaC	Na+:H+ antiporter, NhaC family	Acid stress	ABG774_09995
ppaC	manganese-dependent inorganic pyrophosphatase	Bile resistance	ABG774_00975
cfa	cyclopropane-fatty-acyl-phospholipid synthase	Bile resistance	ABG774_01540
cfa	cyclopropane-fatty-acyl-phospholipid synthase	Bile resistance	ABG774_10665
gpr	L-glyceraldehyde 3-phosphate reductase	Adhesion	ABG774_07980
gpr	L-glyceraldehyde 3-phosphate reductase	Adhesion	ABG774_09435
fnr	ferredoxin/flavodoxin—NADP+ reductase	Antioxidant	ABG774_12970
nrdH	glutaredoxin-like protein NrdH	Antioxidant	ABG774_05905
mntH	manganese transport protein	Antioxidant	ABG774_03145
mntH	manganese transport protein	Antioxidant	ABG774_07725
mntH	manganese transport protein	Antioxidant	ABG774_11345
mntH	manganese transport protein	Antioxidant	ABG774_15175
mntB	manganese transport system permease protein	Antioxidant	ABG774_04170
mntC	manganese transport system substrate-binding protein	Antioxidant	ABG774_04165
ndh	NADH:quinone reductase (non-electrogenic)	Antioxidant	ABG774_04285
ndh	NADH:quinone reductase (non-electrogenic)	Antioxidant	ABG774_07550
npr	NADH peroxidase	Antioxidant	ABG774_02525
npr	NADH peroxidase	Antioxidant	ABG774_13120
msrA	peptide-methionine (S)-S-oxide reductase	Antioxidant	ABG774_00310
msrA	peptide-methionine (S)-S-oxide reductase	Antioxidant	ABG774_00985
msrA	peptide-methionine (S)-S-oxide reductase	Antioxidant	ABG774_02980
msrB	peptide-methionine (R)-S-oxide reductase	Antioxidant	ABG774_00980
msrC	L-methionine (R)-S-oxide reductase	Antioxidant	ABG774_13795
dltD	D-alanine transfer protein	Immunomodulation	ABG774_00235
dltC	D-alanine--poly(phosphoribitol) ligase subunit	Immunomodulation	ABG774_00230
dltC	D-alanine--poly(phosphoribitol) ligase subunit	Immunomodulation	ABG774_02725
dltB	membrane protein involved in D-alanine export	Immunomodulation	ABG774_00225
zntA	Zn2+/Cd2+-exporting ATPase	Ionic and heavy metal stress resistance	ABG774_09655
corA	magnesium transporter	Ionic and heavy metal stress resistance	ABG774_13040
corA	magnesium transporter	Ionic and heavy metal stress resistance	ABG774_14430
tpx	thioredoxin-dependent peroxiredoxin	Antioxidant	ABG774_13820
lepA	Elongation factor 4	Stress adaptation	ABG774_00240
lepA	Elongation factor 4	Stress adaptation	ABG774_10880
lepA	Elongation factor 5	Stress adaptation	ABG774_00240
lepA	Elongation factor 5	Stress adaptation	ABG774_10880
cbh	Conjugated bile acid hydrolase	Bile resistance	ABG774_09225
uvrA	UvrABC system protein A	Acid stress	ABG774_05510
uvrA	UvrABC system protein A	Acid stress	ABG774_11635
pepO	Endopeptidase PepO	Bile resistance	ABG774_09615
clpE	ATP‐dependent Clp protease, ATP‐ binding subunit ClpE	Bile resistance	ABG774_03305
clpL	ATP-dependent Clp protease	Proteases	ABG774_09055
opuA	ABC-type proline/glycine betaine transport system, ATPase component	Osmotic stress	ABG774_01945
mntA	manganese/zinc transport system ATP-binding protein	Oxidative stress	ABG774_04175
pgl	cytochrome cd1-nitrite reductase-like	Nitrite stress	ABG774_14380
arlS	Two-component sensor histidine kinase	Acid and bile tolerance	ABG774_02225
kup	Potassium transporter Kup	Acid and bile tolerance	ABG774_06730
kup	Potassium transporter Kup	Acid and bile tolerance	ABG774_10220
kup	Potassium transporter Kup	Acid and bile tolerance	ABG774_15080
ptsI	Phosphoenolpyruvate--protein phosphotransferase	Acid and bile tolerance	ABG774_03290
ackA	Acetate kinase	Acid and bile tolerance	ABG774_07565
ackA	Acetate kinase	Acid and bile tolerance	ABG774_07960
ackA	Acetate kinase	Acid and bile tolerance	ABG774_14145
fabH	3-oxoacyl-ACP synthase	Acid and bile tolerance	ABG774_01670
fabH	3-oxoacyl-ACP synthase	Acid and bile tolerance	ABG774_06405
pgm	Phosphoglycerate mutase family protein	Acid and bile tolerance	ABG774_05550
murA	Cell wall formation	Cell wall formation or adhesion	ABG774_06795
murA	Cell wall formation	Cell wall formation or adhesion	ABG774_13630
mapA	Hydrolase, Collagen-binding protein	Adhesions	ABG774_01415
mapA	Hydrolase, Collagen-binding protein	Adhesions	ABG774_08085
